# Supplementary material for: Impact of Extensively Hydrolyzed Infant Formula on Circulating Lipids During Early Life
Source: Front Nutr. 2022 May 24;9:859627. doi: 10.3389/fnut.2022.859627 (PMC9171511; doi:10.3389/fnut.2022.859627)
Supplement: Supplementary file 1 [file Table_1.XLSX]

## Sheet: Supplementary Table 1
feature	coef	pval	qval
CE.18.1.	-0.206383	0.0235344	0.126527
CE.20.4.	-0.40787	0.0131782	0.0979526
LPC.16.0e.	-0.20269	0.034812	0.153802
LPC.18.1.	-0.358208	0.0223204	0.125723
PC.16.0.16.0.	-0.227287	0.00814875	0.0867603
PC.16.0e.18.1.9Z..	-0.397069	0.00131628	0.0420434
PC.18.0p.18.1.9Z..	-0.336558	0.0106346	0.0931109
PC.32.1.	-0.271856	0.00953108	0.0924174
PC.34.1.	-0.227186	0.00262712	0.0548664
PC.34.3.	-0.289633	0.0283141	0.137273
PC.36.2.	-0.194765	0.0166823	0.10657
PC.36.3.	-0.273331	0.0193557	0.120807
PC.36.4.	-0.118722	0.00193382	0.0500032
PC.36.4..1	-0.240394	0.022087	0.125723
PC.36.4..2	-0.356228	0.0307076	0.143743
PC.38.3.	-0.336654	0.013523	0.0979526
PC.38.4.	-0.352459	0.0089397	0.0915898
PC.38.5.	-0.277845	0.0366575	0.153802
PC.38.6..1	-0.283541	0.0358421	0.153802
PC.40.4.	-0.297252	0.0128467	0.0979526
PC.40.4..1	-0.645147	0.0227739	0.126186
PC.40.7.	-0.354767	0.0433645	0.167428
PC.40.7..1	0.909162	0.0207969	0.125475
PC.40.8.	-0.369859	0.0222845	0.125723
PC.O.32.0.	-0.369987	0.00408832	0.0672714
PC.O.32.1.	-0.302399	0.00932363	0.0924174
PC.O.36.3.	-0.32464	0.0358246	0.153802
PC.O.36.4.	-0.344857	0.00684947	0.0826503
PC.O.36.5.	-0.293619	0.00982803	0.0931109
PC.O.38.3..or.PC.P.38.2.	-0.364113	0.00448505	0.0695824
PC.O.38.4.	-0.400396	0.00334889	0.0620448
PC.O.38.4..or.PC.P.38.3.	-0.33515	0.0127668	0.0979526
PC.O.38.5.	-0.399987	0.000720479	0.0355655
PC.O.38.5..1	-0.319572	0.0302123	0.142655
PC.O.40.4.	-0.301939	0.0387146	0.158093
PC.O.40.5.	-0.362381	0.0185173	0.116918
PE.16.0.18.1.	-0.481307	0.00568187	0.0771314
PE.38.4.	-0.316421	0.0464679	0.174014
PE.O.16.0.22.6..or.PE.P.18.0.20.5.	-0.367369	0.0234999	0.126527
SM.d16.1.18.1..or.SM.d18.2.16.0.	-0.310366	0.000983643	0.0399736
SM.d18.0.16.0.	-0.346564	0.0050377	0.0728685
SM.d18.2.14.0.	-0.369342	0.00347243	0.0620448
SM.d18.2.18.1.	-0.311969	0.0022881	0.0517682
SM.d34.1.	-0.224712	0.00509946	0.0728685
SM.d36.0.	-0.392335	0.0197475	0.121851
SM.d36.2.	-0.277641	0.0105624	0.0931109
SM.d38.2.	-0.302691	0.00207827	0.0510401
SM.d42.2.	-0.282877	0.0044131	0.0695824
TG.14.0.18.2.18.2.	-0.662054	0.0361096	0.153802
TG.16.0.16.0.16.0.	-0.757012	0.015675	0.103799
TG.18.1.12.0.18.1..or.TG.18.2.16.0.14.0.	-0.715892	0.0333036	0.151965
TG.18.1.18.1.18.1.	-0.485703	0.0367085	0.153802
TG.18.2.18.1.18.1.	-0.570218	0.0275588	0.135285
TG.18.2.18.2.18.2..or.TG.18.3.18.2.18.1.	-0.772875	0.0139985	0.0979526
TG.18.2.18.2.18.2..or.TG.18.3.18.2.18.1..1	-0.518018	0.0479774	0.175868
TG.48.0.	-0.756098	0.0104279	0.0931109
TG.48.3.	-0.965282	0.0298753	0.142301
TG.50.0.	-0.771679	0.0330943	0.151965
TG.52.0.	-0.644115	0.0218406	0.125723
TG.54.2.	-0.576683	0.0469907	0.174767
TG.54.2..1	-0.555131	0.0391396	0.158093
TG.54.3.	-0.457216	0.0345905	0.153802
TG.54.4.	-0.536696	0.0341535	0.153802
TG.54.5.	-0.420271	0.0434758	0.167428
TG.54.6.	-0.634519	0.0267199	0.135285
TG.56.2.	-0.864837	0.0121875	0.0979526
TG.56.3.	-0.637594	0.0269162	0.135285
TG.56.4.	-0.629682	0.020439	0.124701

## Sheet: Supplementary Table 2
feature	coef	pval	qval
SM.d33.1.	0.222407	0.00678302	0.107543
TG.51.4.	0.4932	0.0076705	0.115697
TG.51.3.	0.375459	0.00969857	0.128345
TG.53.5.	0.53358	0.0100205	0.128345
TG.60.7.	0.386336	0.0103568	0.128345
TG.53.4.	0.372088	0.0105594	0.128345
TG.49.3.	0.558226	0.0147978	0.1674
TG.49.2.	0.449617	0.0163269	0.180929
TG.51.2.	0.339121	0.0178637	0.186539
TG.53.3.	0.323371	0.0236521	0.225317
PC.36.2..1	0.19792	0.0247223	0.2282
TG.47.0.	0.541429	0.0275997	0.246157
TG.16.0.18.2.18.3.	0.353721	0.0325121	0.27227
TG.50.2.	0.179056	0.0340211	0.27597
TG.49.1.	0.465939	0.0340515	0.27597
TG.51.2..1	0.347434	0.0349462	0.279056
TG.50.3..1	0.200628	0.0356703	0.28071
TG.52.5.	0.219688	0.0390175	0.302665
TG.14.0.18.2.18.2.	0.359484	0.0440744	0.337076
TG.50.3.	0.2534	0.0452996	0.341634
SM.d16.1.18.1..or.SM.d18.2.16.0.	-0.0999245	0.0482289	0.358744
TG.52.6.	0.401945	0.0495084	0.363284

## Sheet: Supplementary Table 3
feature	coef	pval	qval
TG.53.5.	0.61715	0.00345294	0.23472
TG.51.4.	0.620716	0.00603387	0.23472
TG.52.0.	0.457174	0.00672191	0.23472
TG.50.0.	0.65503	0.00713154	0.23472
TG.18.2.18.1.18.1.	0.393267	0.0072776	0.23472
TG.56.2.	0.553208	0.00763641	0.23472
TG.54.7..1	0.63184	0.0106757	0.23472
TG.56.5.	0.362464	0.0116448	0.23472
TG.54.2.	0.478754	0.0117688	0.23472
PC.18.0p.18.1.9Z..	-0.144309	0.0128067	0.23472
TG.56.4.	0.434987	0.0128927	0.23472
TG.50.3.	0.373442	0.01293	0.23472
TG.14.0.18.1.18.1.	0.363762	0.0134651	0.23472
TG.54.2..1	0.448574	0.0143257	0.23472
TG.49.1.	0.555483	0.0145445	0.23472
TG.18.2.18.1.16.0.	0.266677	0.0149201	0.23472
TG.50.1..1	0.345656	0.015411	0.23472
TG.54.1.	0.652888	0.0157439	0.23472
TG.51.2.	0.490698	0.0161152	0.23472
TG.51.2..1	0.455991	0.0171918	0.23472
TG.50.5.	0.53388	0.0178817	0.23472
TG.53.3.	0.451216	0.0182158	0.23472
TG.51.3.	0.447221	0.019034	0.23472
TG.48.0.	0.547754	0.0201317	0.23472
TG.16.0.18.2.18.2.	0.314271	0.0203719	0.23472
TG.52.6.	0.572788	0.0204591	0.23472
TG.50.3..1	0.306946	0.0220393	0.23472
TG.16.0.16.0.16.0.	0.548142	0.0220803	0.23472
PC.O.38.5..1	-0.221912	0.0222398	0.23472
TG.53.4.	0.403943	0.0229101	0.23472
TG.45.0.	0.426631	0.0242275	0.237547
TG.56.3.	0.442294	0.0244434	0.237547
SM.d16.1.18.1..or.SM.d18.2.16.0.	-0.115193	0.0244984	0.237547
TG.14.0.18.2.18.2.	0.445956	0.025493	0.238768
TG.14.0.16.0.18.1.	0.452562	0.0255823	0.238768
TG.47.1.	0.528814	0.0260666	0.238768
TG.50.2.	0.300714	0.0269262	0.238768
TG.58.6.	0.260389	0.027543	0.238768
TG.47.2.	0.537732	0.0277023	0.238768
TG.16.0.18.0.18.1.	0.431185	0.028807	0.241004
TG.52.4.	0.268102	0.0306992	0.248801
TG.49.2.	0.492139	0.0319775	0.252437
TG.47.0.	0.470343	0.0330855	0.256649
TG.52.3.	0.214699	0.0386319	0.276217
TG.49.3.	0.497667	0.0394838	0.276217
TG.54.7..2	0.465091	0.0413778	0.276217
PC.34.3.	0.214784	0.0417123	0.276217
SM.d34.1.	-0.0906874	0.0427049	0.279383
TG.50.0..1	0.26813	0.0443872	0.282998
PC.O.36.4..1	0.457691	0.047335	0.291289
TG.50.1.	0.320958	0.0477435	0.291289
TG.60.7.	0.233217	0.0495948	0.295983
TG.18.2.18.2.18.2..or.TG.18.3.18.2.18.1.	0.426349	0.0506721	0.299076
TG.48.1.	0.403811	0.0515313	0.29925
PC.O.36.5.	-0.148818	0.0536657	0.29925
TG.55.5.	0.326072	0.0541417	0.29925
TG.16.0.18.2.18.3.	0.376307	0.0568922	0.302868
TG.18.1.18.1.16.0.	0.227486	0.0614315	0.315708
TG.18.1.18.2.18.2.	0.330261	0.0631903	0.315708
TG.48.3.	0.467928	0.0666059	0.318904
TG.52.6..1	0.416816	0.0717081	0.323262
TG.18.1.12.0.18.1..or.TG.18.2.16.0.14.0.	0.389606	0.0729971	0.323262
PE.16.0.18.1.	0.237329	0.0738204	0.323262
PC.16.0e.18.1.9Z..	-0.0881602	0.0780044	0.336162
TG.54.4.	0.262457	0.084128	0.349767
PI.18.0.20.4.	0.109874	0.0894237	0.35148
TG.52.5.	0.293517	0.095152	0.35148
TG.18.1.18.1.18.1.	0.248287	0.0981594	0.355693
PC.36.3.	0.117723	0.101721	0.363385
TG.18.2.18.2.18.2..or.TG.18.3.18.2.18.1..2	0.387896	0.105758	0.372901
TG.54.3.	0.228776	0.108258	0.379254
PC.34.2.	0.063928	0.113236	0.385869
PC.37.2.	0.13387	0.1137	0.385869
SM.d36.2.	-0.103586	0.116366	0.387436
PC.37.3.	0.150657	0.118474	0.387436
TG.54.6.	0.289066	0.127526	0.402596
TG.52.2.	0.171076	0.132836	0.407195
Cer.d18.1.22.0.	0.128822	0.137961	0.416182
PC.O.38.4.	-0.11537	0.140654	0.420637
TG.54.5..1	0.269727	0.141762	0.420637
PE.O.38.5..or.PE.P.38.4.	-0.210112	0.148581	0.429146
TG.54.7.	0.337042	0.150069	0.430918
PC.O.38.4..or.PC.P.38.3.	-0.118026	0.152259	0.431319
SM.d42.2.	-0.136317	0.155075	0.434051
PC.16.0.16.0.	-0.0616051	0.156919	0.436444
TG.54.5.	0.242757	0.158468	0.436444
PC.36.2..1	0.138518	0.159145	0.436444
TG.58.9.	0.278502	0.168311	0.451706
TG.18.2.18.2.18.2..or.TG.18.3.18.2.18.1..1	0.239168	0.186161	0.48125
PC.O.38.5.	-0.0800603	0.189728	0.48125
PC.32.2.	0.143604	0.191713	0.48125
PC.35.3.	0.201485	0.192963	0.48125
PC.36.2.	0.0681579	0.198389	0.486021
PC.O.36.3.	-0.0915304	0.198846	0.486021
PC.O.40.5.	-0.0932571	0.1996	0.486021
PE.P.18.0.22.6.	-0.130632	0.216426	0.510954
PC.40.5..1	0.168454	0.238086	0.53584
PE.38.6.	0.142242	0.240085	0.53584
PC.18.0p.22.6.	-0.0997465	0.240722	0.53584
TG.18.1.18.1.22.6.	0.260472	0.24996	0.549287
PC.O.32.0.	-0.0627158	0.257153	0.551327
SM.d36.0.	-0.151731	0.257175	0.551327
SM.d36.1.	-0.0740024	0.259819	0.551327
SM.d18.0.16.0.	-0.0935081	0.261179	0.551327
TG.54.6..1	0.178216	0.27286	0.562908
TG.18.2.22.5.16.0.	0.200078	0.275406	0.562908
TG.16.0.22.5.18.1..or.TG.20.4.18.1.18.1.	0.171003	0.278137	0.562908
PC.O.32.1.	-0.0693313	0.280107	0.563327
PC.O.40.6..1	-0.101373	0.290909	0.580749
PC.40.4.	0.0967752	0.295709	0.583958
LPC.20.4.	-0.135954	0.31266	0.594418
PC.35.2.	0.0923952	0.319029	0.597019
SM.d32.1.	-0.0746216	0.321049	0.597019
SM.d18.1.12.0.	-0.0639478	0.332806	0.612588
CE.20.4.	0.21909	0.362001	0.640282
SM.d18.1.24.0.	-0.0835351	0.366732	0.64437
PC.40.6..1	0.0952167	0.371433	0.64437
PC.38.3.	0.0760477	0.376361	0.648775
SM.d33.1.	-0.0591583	0.41919	0.679463
PC.36.4..2	0.131199	0.423647	0.680592
LPC.16.1.	0.097945	0.460819	0.716976
SM.d18.0.14.0.	-0.0415411	0.467403	0.725142
Cer.d18.1.24.0.	0.0760434	0.475216	0.730998
TG.56.6.	0.108086	0.48464	0.739212
SM.d38.2.	-0.0373668	0.48911	0.741862
PC.O.34.3.	-0.0510579	0.505141	0.75537
CE.18.1.	-0.0590648	0.50541	0.75537
TG.56.8.	0.141353	0.506702	0.75537
Cer.d18.1.24.1.	0.171931	0.51051	0.75537
PE.O.16.0.22.6..or.PE.P.18.0.20.5.	-0.0475802	0.516488	0.759987
Cer.d18.1.23.0.	0.060229	0.521035	0.760543
PC.40.7.	0.0592845	0.532368	0.773012
PC.33.1.	0.0624231	0.532425	0.773012
PC.32.1.	0.0611334	0.547949	0.786214
TG.18.0.18.1.20.4.	0.109866	0.550138	0.786214
PC.40.8.	0.0533517	0.555582	0.791814
PC.O.36.4.	-0.037944	0.566599	0.794995
PC.30.0.	0.0544081	0.572769	0.800986
PC.36.4..1	0.128109	0.573819	0.800986
PC.42.5.	0.0369854	0.600771	0.824999
PC.37.5.	0.0710088	0.623999	0.829649
PC.O.38.6..1	-0.0482776	0.634673	0.832979
PC.38.4.	-0.0363628	0.647087	0.842093
PE.38.4.	0.0615729	0.654614	0.843486
SM.d18.2.14.0.	-0.0260055	0.655527	0.843486
PC.O.38.3..or.PC.P.38.2.	0.0733975	0.657198	0.843637
PC.31.0.	0.0416323	0.668884	0.852592
PC.P.18.0.22.6.	0.0472486	0.673137	0.852824
PC.O.36.3..1	-0.0298249	0.675794	0.852824
PC.35.4.	0.026629	0.705134	0.87245
PC.O.40.6.	-0.0275558	0.706958	0.87245
LPC.20.3.	0.0477452	0.709505	0.873609
CE.18.2.	-0.0269706	0.727913	0.880255
PC.36.5.	0.0502677	0.734104	0.880259
PC.O.40.4.	-0.029332	0.748169	0.885088
PC.35.1.	0.0264429	0.766019	0.895005
LPC.16.0e.	-0.0189827	0.767842	0.895005
TG.O.52.2..or.TG.P.52.1.	-0.0476149	0.789076	0.904695
PC.18.0.18.0.	0.00860093	0.803807	0.905533
PC.39.6.	0.0372895	0.810366	0.90915
PC.40.7..1	0.116326	0.817426	0.912536
PC.38.6..1	0.0193973	0.820805	0.913313
LPC.18.1.	-0.0152917	0.826458	0.91585
LPC.18.2.	-0.0301684	0.84274	0.923688
PC.O.38.6.	-0.029497	0.847812	0.926281
PC.38.4..1	0.0709948	0.866886	0.939817
PC.40.6.	0.0172916	0.87664	0.946352
PC.34.1.	-0.0060207	0.889762	0.956715
PC.38.6.	0.0107716	0.912484	0.975101
PC.36.4.	0.00824318	0.915275	0.975101
SM.d18.2.18.1.	0.00844905	0.91978	0.975101
PC.36.4..3	0.031715	0.921228	0.975101
PC.38.5.	0.00584098	0.929326	0.979233
SM.d41.1.	-0.00881081	0.933973	0.979233
PC.O.34.2.	0.00387886	0.964008	0.984547
PC.40.4..1	-0.00797955	0.965257	0.984547
TG.18.0.18.0.18.0.	-0.00518912	0.972075	0.986611
LPC.22.6.	0.00401496	0.980103	0.987706
LPC.18.0.	0.00207424	0.98043	0.987706
PC.40.5.	0.00113563	0.989121	0.994616
PC.33.0.	-0.00155882	0.993016	0.996687

## Sheet: Supplementary Table 4
Lipids	sex _pvalue	9m GR_pvalue	9m R_pvalue	LM_pvalue	Fecalbeta2defensin9months_pvalue	Fecalcalprotectin9months_pvalue	sex_R	9m GR_R	9m LR_R	LM_R	Fecalbeta2defensin9months_R	Fecalcalprotectin9months_R
Cer(d18:1/23:0)	0.00850625	0.0260026	0.0762498	0.80035	0.150181	0.2788	0.471667	0.406007	0.328587	-0.048193	-0.269265	-0.204318
Cer(d18:1/22:0)	0.0220026	0.030804	0.153478	0.945889	0.448144	0.302416	0.416639	0.394883	0.267186	-0.0129407	-0.143875	-0.194747			Regression coefficient
PC(38:4)	0.710255	0.0372494	0.429714	0.243738	0.540672	0.883051	-0.07075	-0.38198	-0.149722	-0.219546	0.116258	-0.0280436			Pvalues
LPC(20:4)	0.430839	0.0425614	0.843633	0.719986	0.397947	0.233315	-0.149361	-0.372636	0.0375973	0.0682734	0.160134	0.224349
CE(20:4)	0.118914	0.0439113	0.106022	0.527505	0.439667	0.0255746	-0.290861	-0.370412	-0.301001	0.120036	0.146548	0.407078		Here
TG(54:5)	0.455752	0.0505672	0.986037	0.864315	0.555604	0.20418	0.1415	-0.360178	0.00333704	-0.0325749	0.112027	-0.238593		GR	Growth Rate
PC(36:5)	0.649573	0.0670193	0.256621	0.453029	0.984158	0.691044	-0.0864722	-0.338821	-0.213793	0.142348	0.00378619	0.0756733		LR	Length Rate
TG(18:1/18:1/22:6)	0.836621	0.0766723	0.909883	0.169944	0.63716	0.969273	-0.0393056	-0.328142	-0.0215795	0.257252	0.0897551	-0.00734476		LM	Lactulose mannitol ratio
PC(40:8)	0.868983	0.0788118	0.330437	0.440248	0.723099	0.799926	-0.0314444	-0.325918	-0.183982	0.146364	-0.0674833	-0.0482974
PC(P-18:0/22:6)	0.772726	0.0945991	0.523321	0.474762	0.207365	0.032615	-0.0550278	-0.31079	-0.121246	0.135654	0.236971	0.391053
PC(O-40:4)	0.278629	0.0971094	0.723395	0.0364191	0.584405	0.470744	-0.204389	-0.308565	0.0674082	0.383536	-0.104009	0.13688
LPC(22:6)	0.679669	0.0976175	0.527939	0.965466	0.418176	0.209	0.0786111	-0.30812	-0.119911	0.00825528	0.153452	0.236145
PC(36:4)	0.29793	0.112673	0.139066	0.254703	0.316957	0.828961	-0.196528	-0.295662	-0.276529	0.214637	0.189087	0.0411752
CE(18:2)	0.679669	0.118448	0.871136	0.554101	0.653178	0.172959	-0.0786111	-0.291212	-0.0309232	-0.11245	-0.0855234	0.255509
PC(O-38:4) or PC(P-38:3)	0.0113341	0.125052	0.900636	0.303464	0.250048	0.935804	-0.455944	-0.286318	-0.0238042	0.194334	-0.216704	-0.0153572
TG(50:1)	0.36076	0.134489	0.514146	0.573241	0.6213	0.124571	0.172944	0.279644	0.123915	0.107095	0.0939867	-0.286668
PC(18:0p/22:6)	0.118914	0.152768	0.354758	0.102821	0.960873	0.261504	-0.290861	-0.267631	-0.175083	0.30366	-0.00935413	0.211663
TG(58:9)	0.967114	0.154904	0.718137	0.175371	0.596597	0.974858	0.00786111	-0.266296	-0.068743	0.254129	0.100668	-0.00600935
PC(O-38:5)	0.179933	0.161441	0.765888	0.151181	0.721343	0.29073	-0.251556	-0.262291	-0.0567297	0.268631	0.0679288	0.199421
CE(18:1)	0.562624	0.161441	0.309443	0.32486	0.870074	0.152579	0.110056	-0.262291	-0.191991	-0.186078	0.0311804	0.26775
PC(40:7)	0.225654	0.177454	0.214557	0.863394	0.805224	0.77115	0.227972	-0.252948	-0.23337	-0.032798	-0.0469933	-0.0554195
TG(48:0)	0.507793	0.192044	0.589685	0.456614	0.436161	0.0929634	-0.125778	0.244939	0.102558	0.141232	0.147662	-0.312264
SM(d18:0/14:0)	0.067702	0.207446	0.142405	0.491037	0.0437947	0.688453	-0.338028	-0.23693	-0.274305	0.130746	0.370602	0.076341
PC(O-40:6)	0.024907	0.213659	0.789195	0.0730724	0.266863	0.169499	-0.408778	-0.233815	-0.0509455	0.331996	0.209354	0.257512
TG(18:2/18:2/18:2) or TG(18:3/18:2/18:1)	0.318054	0.217265	0.861951	0.0904218	0.851704	0.122748	0.188667	-0.232036	-0.0331479	0.314593	0.0356348	-0.288004
PC(40:6)	1	0.219997	0.405157	0.232613	0.299278	0.513196	0	-0.230701	-0.157731	0.224677	0.195991	0.124193
PC(38:4)	0.278629	0.220913	0.926556	0.167275	0.633808	0.495843	-0.204389	-0.230256	0.0175751	0.258814	0.0906459	0.129312
PC(O-40:6)	0.620009	0.22553	0.346127	0.977596	0.855372	0.937661	-0.0943333	-0.228031	-0.178198	0.00535477	-0.0347439	0.0149121
PC(18:0/18:0)	0.260152	0.226462	0.262749	0.130439	0.471173	0.810786	-0.21225	-0.227586	-0.211123	0.282464	0.136748	0.0456265
SM(d18:0/16:0)	0.225654	0.228332	0.487104	0.472565	0.312334	0.0325074	-0.227972	-0.226696	-0.131924	0.136324	0.190869	0.391275
PC(O-36:3)	0.591013	0.24269	0.173544	0.384568	0.00849853	0.212554	-0.102194	-0.220022	-0.255172	0.164659	-0.471715	-0.234365
TG(50:2)	0.118914	0.2546	0.326879	0.59921	0.731899	0.183234	0.290861	0.214683	0.185317	0.0999558	0.0652562	-0.249722
SM(d34:1)	0.338999	0.258654	0.377535	0.560448	0.599866	0.0657543	-0.180806	-0.212903	-0.167075	0.110665	0.0997773	0.340307
PC(40:4)	0.679669	0.259674	0.531028	0.734088	0.573127	0.84997	0.0786111	0.212458	0.119021	0.0647035	0.107127	-0.0360561
TG(18:2/22:5/16:0)	0.772726	0.264813	0.615894	0.320743	0.890357	0.84997	0.0550278	-0.210234	0.0954394	0.18764	-0.0262806	0.0360561
TG(56:8)	0.679669	0.265849	0.954408	0.302898	0.866394	0.834431	0.0786111	-0.209789	-0.010901	0.194557	0.0320713	-0.0398398
Cer(d18:1/24:0)	0.0355504	0.270019	0.924701	0.845018	0.225931	0.313816	0.385194	0.208009	0.01802	0.0372603	-0.22784	-0.190296
LPC(18:1)	0.260152	0.27529	0.657777	0.292277	0.343748	0.618218	0.21225	-0.205784	0.0843159	-0.198796	0.179065	0.0948142
TG(16:0/16:0/16:0)	0.934281	0.279554	0.906182	0.309157	0.827937	0.103977	-0.0157222	0.204004	0.0224694	0.192103	0.0414254	-0.302693
PC(38:6)	0.934281	0.284944	0.141732	0.493278	0.675344	0.784604	0.0157222	-0.20178	-0.27475	0.130076	0.0797328	0.052081
PC(O-36:5)	0.179933	0.287119	0.336419	0.141875	0.914416	0.838082	-0.251556	-0.20089	-0.181758	0.274655	-0.02049	0.0389495
SM(d18:1/24:0)	0.562624	0.289304	0.432492	0.671361	0.471903	0.23189	-0.110056	-0.2	-0.148832	0.0807679	0.136526	0.225017
PC(36:2)	0.338999	0.311734	0.475323	0.698133	0.663374	0.113642	0.180806	-0.191101	-0.135484	0.0738513	-0.0828508	-0.294903
PC(16:0e/18:1(9Z))	1	0.326879	0.144435	0.618181	0.426425	0.561416	0	-0.185317	-0.27297	0.0948241	-0.15078	-0.110394
PC(30:0)	0.430839	0.329248	0.0358339	0.374843	0.348035	0.447032	-0.149361	-0.184427	-0.38465	0.168006	0.177506	-0.144224
TG(14:0/18:1/18:1)	0.129681	0.330437	0.389236	0.472565	0.702992	0.224854	0.283	0.183982	0.16307	0.136324	0.0726058	-0.228355
PE(O-16:0/22:6) or PE(P-18:0/20:5)	0.0905823	0.334018	0.573557	0.118215	0.71696	0.553501	-0.314444	-0.182647	-0.107008	0.291389	0.0690424	0.11262
PE(P-18:0/22:6)	0.0444915	0.341252	0.372402	0.0736881	0.539112	0.118571	-0.369472	-0.179978	-0.168854	0.331327	0.116704	0.29112
TG(56:6)	0.710255	0.341252	0.394502	0.55094	0.819744	0.721522	0.07075	-0.179978	0.16129	0.113343	0.0434299	0.0678834
TG(54:5)	0.0905823	0.346127	0.945117	0.963601	0.682219	0.0450523	0.314444	-0.178198	-0.0131257	-0.00870151	0.0779511	-0.368573
LPC(16:1)	0.067702	0.347352	0.479723	0.506075	0.582788	0.795412	0.338028	-0.177753	-0.134149	-0.126283	0.104454	-0.0494102
PC(O-36:4)	0.534873	0.367309	0.110982	0.918907	0.116849	0.740015	-0.117917	-0.170634	-0.296997	0.0194111	0.292428	-0.0632094
TG(52:0)	0.36076	0.36985	0.597823	0.0880374	0.966459	0.265631	-0.172944	0.169744	0.100334	0.316824	-0.00801782	-0.209882
LPC(20:3)	0.967114	0.386618	0.236877	0.759861	0.512151	0.486167	0.00786111	-0.16396	0.222692	-0.0582332	0.124499	0.132206
LPC(18:0)	0.772726	0.391864	0.18791	0.965466	0.412726	0.898743	0.0550278	-0.16218	0.247164	0.00825528	0.155234	0.02426
PC(16:0/16:0)	0.772726	0.394502	0.0407274	0.33801	0.627125	0.626523	-0.0550278	-0.16129	-0.375751	0.18117	-0.0924277	-0.0925885
SM(d42:2)	0.507793	0.399809	0.51567	0.82216	0.66764	0.421916	-0.125778	0.159511	0.123471	0.0428382	0.0817372	-0.152237
PC(O-36:3)	0.868983	0.403816	0.991622	0.593487	0.275274	0.808068	0.0314444	-0.158176	0.00200222	-0.101518	-0.205791	-0.0462942
Cer(d18:1/24:1)	0.0495898	0.409193	0.0796803	0.588599	0.351116	0.907066	0.361611	0.156396	0.325028	0.102856	-0.176392	-0.0222568
SM(d18:2/18:1)	0.901553	0.417335	0.948833	0.253693	0.469716	0.0721905	-0.0235833	0.153726	0.0122358	0.215083	-0.137194	-0.332962
TG(47:0)	0.383328	0.429714	0.974869	0.115876	0.386082	0.154356	-0.165083	0.149722	-0.00600667	0.293174	-0.164143	-0.266637
PC(42:5)	0.481411	0.429714	0.192878	0.52596	0.447435	0.125183	0.133639	-0.149722	-0.244494	0.120482	0.144098	-0.286223
PC(36:4)	0.225654	0.432492	0.576766	0.438137	0.168442	0.00511402	0.227972	0.148832	0.106118	-0.147033	-0.258129	-0.497886
PC(39:6)	0.562624	0.438077	0.171228	0.119101	0.970184	0.725912	-0.110056	-0.147052	-0.256507	0.29072	-0.00712695	-0.0667705
TG(18:1/18:1/16:0)	0.024907	0.452211	0.334018	0.673935	0.772793	0.437871	0.408778	0.142603	0.182647	0.0800985	0.0550112	-0.147118
LPC(18:2)	0.620009	0.457932	0.642573	0.385221	0.945986	0.86189	0.0943333	-0.140823	0.0883204	-0.164436	0.0129176	0.0331627
SM(d32:1)	0.430839	0.459368	0.0272808	0.50154	0.164296	0.920959	-0.149361	-0.140378	-0.402892	0.127622	0.260579	-0.0189183
TG(52:3)	0.00539202	0.468035	0.0832282	0.783186	0.699515	0.20418	0.49525	0.137709	0.321468	-0.0524322	-0.0734967	-0.238593
TG(18:1/18:1/18:1)	0.260152	0.468035	0.997207	0.173419	0.466809	0.214347	0.21225	-0.137709	0.000667408	0.255244	0.138085	-0.233474
TG(16:0/22:5/18:1) or TG(20:4/18:1/18:1)	0.649573	0.475323	0.511106	0.385875	0.784464	0.923741	0.0864722	-0.135484	0.124805	0.164213	-0.0521158	-0.0182506
PC(38:6)	0.507793	0.490072	0.543469	0.774192	0.416127	0.368362	-0.125778	-0.131034	-0.115462	0.0546633	-0.15412	-0.170265
PC(37:2)	0.741289	0.490072	0.0540208	0.742945	0.645571	0.0291168	0.0628889	-0.131034	-0.355284	0.0624724	-0.0875279	-0.39862
PC(O-38:6)	0.836621	0.490072	0.796403	0.368441	0.930188	0.181226	-0.0393056	-0.131034	-0.0491657	0.170237	-0.0167038	0.250835
PC(O-38:5)	0.024907	0.49305	0.741011	0.0432543	0.908856	0.712769	-0.408778	-0.130145	-0.0629588	0.371488	-0.0218263	0.0701091
TG(54:3)	0.242495	0.499032	0.825395	0.197021	0.503064	0.230471	0.220111	-0.128365	0.0420467	0.242304	0.127172	-0.225684
TG(52:2)	0.0316577	0.502037	0.372402	0.56523	0.965528	0.3533	0.393056	0.127475	0.168854	0.109327	0.00824054	-0.175607
PC(32:1)	0.00850625	0.514146	0.540346	0.919836	0.642201	0.186888	0.471667	0.123915	-0.116352	0.0191879	-0.0884188	-0.247719
SM(d36:2)	0.710255	0.517196	0.619203	0.495525	0.965528	0.180028	-0.07075	0.123026	0.0945495	0.129407	-0.00824054	0.251502
TG(50:0)	0.166254	0.541907	0.446529	0.447324	0.396618	0.0313434	0.259417	0.115907	0.144383	0.144133	-0.160579	-0.393724
PC(35:3)	0.741289	0.543469	0.506561	0.576459	0.141943	0.171415	-0.0628889	-0.115462	-0.12614	0.106203	-0.27461	-0.256399
TG(18:1/18:2/18:2)	0.0444915	0.545034	0.987898	0.409846	0.300399	0.107766	0.369472	-0.115017	0.0028921	0.156181	0.195546	-0.299577
PC(O-32:0)	0.710255	0.545034	0.760537	0.803975	0.859043	0.537049	0.07075	-0.115017	-0.0580645	0.0473005	0.033853	0.117294
TG(51:3)	0.507793	0.551315	0.782003	0.166897	0.238751	0.0590792	0.125778	0.113237	0.0527253	0.259037	-0.221826	-0.348542
TG(50:1)	0.00539202	0.554467	0.271067	0.945889	0.873756	0.124266	0.49525	0.112347	0.207564	-0.0129407	-0.0302896	-0.286891
PC(O-40:5)	0.179933	0.554467	0.205694	0.0247457	0.921834	0.522367	-0.251556	-0.112347	0.23782	0.409194	-0.0187083	0.121522
PC(36:4)	0.562624	0.554467	0.739243	0.41324	0.893129	0.885817	-0.110056	-0.112347	0.0634038	0.155065	0.0256125	-0.0273759
TG(50:0)	0.562624	0.554467	0.956267	0.111019	0.868234	0.151167	-0.110056	0.112347	0.0104561	0.296967	-0.0316259	-0.26864
TG(18:2/18:1/16:0)	0.00459887	0.560798	0.064021	0.947752	0.800699	0.241987	0.503111	0.110567	0.34238	0.0124945	-0.0481069	-0.220343
PE(38:4)	0.934281	0.562385	0.26378	0.284603	0.614672	0.284183	0.0157222	0.110122	0.210679	0.20192	0.0957684	-0.202092
TG(18:0/18:0/18:0)	0.772726	0.565567	0.904333	0.0708488	0.942266	0.0425954	-0.0550278	0.109232	-0.0229143	0.33445	0.0138085	-0.37258
PE(16:0/18:1)	0.318054	0.571955	0.769461	0.705101	0.481439	0.0606518	0.188667	0.107453	-0.0558398	-0.0720663	0.13363	-0.346539
PC(40:4)	0.934281	0.579984	0.683414	0.577265	0.559565	0.268754	-0.0157222	0.105228	-0.0776418	0.10598	0.110913	-0.208547
PC(O-38:3) or PC(P-38:2)	0.194383	0.586444	0.780208	0.238374	0.948776	0.478056	-0.243694	0.103448	0.0531702	0.222	-0.0122495	-0.134654
TG(58:6)	0.901553	0.591309	0.861951	0.461658	0.49705	0.984168	-0.0235833	-0.102113	0.0331479	0.13967	0.128953	0.00378366
PC(37:5)	0.455752	0.592935	0.709401	0.95148	0.960873	0.389678	-0.1415	-0.101669	-0.0709677	0.011602	0.00935413	-0.16292
PC(33:1)	0.710255	0.592935	0.114957	0.0540813	0.378287	0.249376	-0.07075	-0.101669	-0.293882	0.3552	-0.166815	-0.217004
TG(52:4)	0.00330765	0.594562	0.16292	0.547788	0.639679	0.115364	0.518833	0.101224	0.261402	-0.114235	-0.0890869	-0.293568
SM(d18:1/12:0)	0.455752	0.601092	0.0487585	0.978529	0.0147758	0.996275	-0.1415	-0.0994438	-0.362848	0.00513166	0.440758	0.000890274
TG(51:2)	0.934281	0.601092	0.904333	0.0831863	0.473363	0.114501	-0.0157222	0.0994438	0.0229143	0.32151	-0.13608	-0.294236
PC(O-36:4)	0.406692	0.602729	0.446529	0.425588	0.629627	0.475124	-0.157222	-0.0989989	0.144383	0.151049	-0.0917595	0.135544
PC(O-32:1)	0.934281	0.609296	0.0823301	0.860633	0.573127	0.649167	0.0157222	-0.0972191	-0.322358	0.0334673	-0.107127	-0.0865791
TG(18:0/18:1/20:4)	0.481411	0.610943	0.257636	0.949616	0.733663	0.470016	0.133639	-0.0967742	0.213348	0.0120482	-0.0648107	-0.137102
TG(56:4)	0.562624	0.612591	0.321001	0.194903	0.754932	0.201583	0.110056	-0.0963293	0.187542	0.243419	0.0594655	-0.239929
TG(50:3)	0.260152	0.617548	0.366042	0.385221	0.779969	0.29073	0.21225	0.0949944	0.171079	0.164436	0.0532294	-0.199421
TG(O-52:2) or TG(P-52:1)	0.29793	0.617548	0.771249	0.0314127	0.194462	0.792706	-0.196528	0.0949944	0.0553949	0.393576	0.243653	-0.0500779
PC(35:2)	0.804519	0.617548	0.145117	0.181722	0.124003	0.0255746	-0.0471667	-0.0949944	-0.272525	0.250559	-0.287083	-0.407078
TG(18:2/18:2/18:2) or TG(18:3/18:2/18:1)	0.141146	0.62252	0.264813	0.624837	0.091514	0.349593	0.275139	-0.0936596	-0.210234	0.0930392	0.313586	-0.176942
TG(54:1)	0.507793	0.624182	0.800013	0.056216	0.869154	0.123657	-0.125778	0.0932147	0.0482759	0.3523	0.0314031	-0.287336
TG(16:0/18:2/18:2)	0.00135039	0.62751	0.203953	0.747385	0.725735	0.15543	0.558139	0.0923248	0.23871	-0.0613568	-0.0668152	-0.265969
PC(36:3)	0.430839	0.629176	0.428328	0.914263	0.978567	0.118866	0.149361	-0.0918799	-0.150167	-0.0205266	0.0051225	-0.290897
TG(54:6)	0.455752	0.630845	0.666282	0.795824	0.178932	0.260991	0.1415	-0.0914349	-0.0820912	-0.0493086	0.252116	-0.211885
TG(18:2/18:1/18:1)	0.0495898	0.639213	0.414611	0.332592	0.821563	0.0460378	0.361611	-0.0892102	0.154616	0.183178	0.0429844	-0.367015
SM(d36:0)	0.166254	0.644256	0.946974	0.459492	0.51749	0.0617182	-0.259417	-0.0878754	0.0126808	0.14034	0.12294	0.345204
TG(49:3)	0.772726	0.644256	0.920994	0.181722	0.720466	0.147333	-0.0550278	0.0878754	-0.0189099	0.250559	-0.0681515	-0.271088
PC(31:0)	0.318054	0.651003	0.128142	0.0243177	0.643043	0.311515	-0.188667	-0.0860957	-0.284093	0.41031	-0.088196	-0.191186
TG(56:5)	0.406692	0.654387	0.453638	0.213639	0.599866	0.694505	0.157222	-0.0852058	0.142158	0.233825	0.0997773	-0.074783
TG(53:4)	0.481411	0.654387	0.602729	0.217711	0.355458	0.0646337	0.133639	0.0852058	0.0989989	0.231817	-0.174833	-0.341643
TG(51:2)	0.934281	0.657777	0.993484	0.0781109	0.769211	0.168356	-0.0157222	0.0843159	-0.00155729	0.326641	-0.055902	-0.258179
PI(18:0/20:4)	0.772726	0.661174	0.556047	0.422138	0.469716	0.294593	0.0550278	0.083426	-0.111902	0.152165	-0.137194	-0.197863
PC(O-38:4)	0.082383	0.666282	0.594562	0.0411302	0.937619	0.516244	-0.322306	-0.0820912	0.101224	0.375057	-0.0149221	0.123303
TG(50:3)	0.29793	0.671405	0.476787	0.573241	0.689983	0.324301	0.196528	0.0807564	0.135039	0.107095	0.0759466	-0.18629
TG(54:4)	0.0444915	0.673116	0.230212	0.443071	0.743388	0.0489482	0.369472	-0.0803115	0.225806	0.145471	0.0623608	-0.362564
TG(56:3)	0.679669	0.676543	0.57516	0.29283	0.248554	0.110256	0.0786111	-0.0794216	-0.106563	0.198573	0.217372	-0.297574
PC(O-34:3)	0.507793	0.678258	0.262749	0.497025	0.0168556	0.0709854	0.125778	-0.0789766	-0.211123	-0.128961	-0.432962	-0.334298
TG(14:0/16:0/18:1)	0.804519	0.692039	0.980453	0.302333	0.441074	0.341641	-0.0471667	0.0754171	0.00467186	0.19478	0.146103	-0.179835
PC(35:4)	0.36076	0.693769	0.681694	0.115296	0.393969	0.344076	-0.172944	-0.0749722	-0.0780868	0.29362	-0.16147	-0.178945
PC(32:2)	0.166254	0.702439	0.540346	0.722623	0.561947	0.115364	0.259417	-0.0727475	-0.116352	-0.067604	-0.110245	-0.293568
SM(d33:1)	0.507793	0.704177	0.210981	0.189471	0.957149	0.955318	-0.125778	0.0723026	-0.23515	0.24632	0.010245	0.0106833
TG(54:7)	0.278629	0.707659	0.721641	0.059979	0.791669	0.236662	0.204389	-0.0714127	0.0678532	0.347391	0.0503341	-0.222791
TG(45:0)	0.179933	0.718137	0.997207	0.176944	0.861798	0.181226	-0.251556	0.068743	0.000667408	0.253236	-0.0331849	-0.250835
TG(49:2)	0.710255	0.718137	0.948833	0.180919	0.407317	0.0810748	-0.07075	0.068743	-0.0122358	0.251005	-0.157016	-0.323615
TG(52:6)	0.772726	0.725151	0.640892	0.287329	0.92369	0.500341	0.0550278	-0.0669633	0.0887653	0.200804	0.0182628	-0.127977
TG(49:1)	0.383328	0.735712	0.858281	0.101238	0.539892	0.145272	-0.165083	0.0642937	-0.0340378	0.304999	-0.116481	-0.272424
PC(38:3)	0.649573	0.74278	0.647626	0.531377	0.335271	0.581427	-0.0864722	-0.0625139	0.0869855	0.118921	0.182183	-0.10483
TG(47:1)	0.153331	0.756975	0.810869	0.157625	0.96739	0.404274	-0.267278	0.0589544	-0.0456062	0.264615	-0.00779511	-0.158024
LPC(16:0e)	0.29793	0.758756	0.168173	0.685132	0.911635	0.629023	0.196528	-0.0585095	0.258287	-0.077198	0.0211581	0.0919208
PC(35:1)	0.591013	0.760537	0.109865	0.0619331	0.386082	0.22116	-0.102194	-0.0580645	-0.297887	0.344937	-0.164143	-0.230136
TG(48:1)	0.772726	0.760537	0.538788	0.440248	0.929259	0.758651	-0.0550278	-0.0580645	0.116796	0.146364	-0.0169265	-0.0585355
PC(40:5)	0.406692	0.764103	0.374963	0.141875	0.696043	0.119457	0.157222	-0.0571746	0.167964	-0.274655	-0.0743876	0.290452
PE(O-38:5) or PE(P-38:4)	0.0398201	0.774829	0.939545	0.0411302	0.657419	0.476589	-0.377333	-0.054505	-0.0144605	0.375057	0.0844099	0.135099
TG(54:7)	0.278629	0.782003	0.889556	0.270698	0.339493	0.327843	0.204389	-0.0527253	0.0264739	0.207721	0.180624	-0.184954
SM(d16:1/18:1) or SM(d18:2/16:0)	0.710255	0.785597	0.417335	0.771499	0.990681	0.889507	0.07075	0.0518354	-0.153726	0.0553327	-0.00222717	0.0264856
PC(18:0p/18:1(9Z))	0.804519	0.787395	0.749868	0.400426	0.266343	0.742669	0.0471667	-0.0513904	-0.0607341	0.159305	-0.209577	-0.0625417
TG(51:4)	0.741289	0.789195	0.987898	0.147684	0.546151	0.0765334	0.0628889	0.0509455	0.0028921	0.270862	-0.114699	-0.328288
SM(d38:2)	0.679669	0.798208	0.68686	0.863394	0.428501	0.0585622	0.0786111	0.0487208	-0.0767519	-0.032798	0.150111	0.34921
PC(O-34:2)	0.260152	0.80182	0.93212	0.458772	0.166171	0.358905	0.21225	0.0478309	0.0162403	-0.140563	-0.259466	-0.173603
TG(54:7)	0.836621	0.80182	0.89694	0.147684	0.364236	0.927451	0.0393056	-0.0478309	0.0246941	0.270862	0.171715	-0.0173603
TG(48:3)	0.710255	0.807246	0.514146	0.275993	0.259641	0.308653	0.07075	-0.0464961	-0.123915	0.205489	0.212472	-0.192299
TG(53:3)	0.481411	0.809057	0.937688	0.0495496	0.523624	0.0547156	0.133639	0.0460512	0.0149055	0.36167	-0.121158	-0.354329
TG(18:2/18:2/18:2) or TG(18:3/18:2/18:1)	0.20962	0.814495	0.723395	0.461658	0.584405	0.0537456	0.235833	-0.0447164	-0.0674082	0.13967	0.104009	-0.355664
SM(d18:2/14:0)	0.836621	0.816309	0.239772	0.18455	0.690848	0.300729	-0.0393056	0.0442714	-0.221357	0.248997	0.0757239	-0.195415
PC(40:5)	0.710255	0.818125	0.349811	0.603313	0.672772	0.755981	-0.07075	-0.0438265	-0.176863	0.0988402	-0.0804009	-0.0592032
TG(52:6)	0.710255	0.818125	0.630845	0.232613	0.421602	0.525442	-0.07075	0.0438265	0.0914349	0.224677	0.152339	-0.120632
TG(16:0/18:2/18:3)	0.129681	0.821758	0.30151	0.436032	0.924618	0.2415	0.283	0.0429366	0.195106	0.147703	0.0180401	-0.220565
PC(40:6)	0.481411	0.829036	0.0991537	0.397092	0.705604	0.443497	0.133639	-0.0411568	-0.306785	-0.16042	0.0719377	-0.145337
PC(37:3)	0.620009	0.830858	0.92841	0.370994	0.388701	0.244434	-0.0943333	-0.0407119	-0.0171301	0.169345	-0.163252	-0.21923
TG(56:2)	0.901553	0.843633	0.741011	0.119992	0.27687	0.149765	-0.0235833	-0.0375973	-0.0629588	0.29005	0.205123	-0.26953
TG(55:5)	0.804519	0.858281	0.721641	0.138205	0.701253	0.572583	-0.0471667	-0.0340378	-0.0678532	0.27711	0.0730513	-0.107278
PC(O-38:6)	0.934281	0.860116	0.529482	0.580493	0.233947	0.491365	-0.0157222	0.0335929	-0.119466	0.105087	-0.224054	-0.130648
PE(38:6)	0.406692	0.861951	0.954408	0.527505	0.596597	0.989756	0.157222	0.0331479	-0.010901	0.120036	0.100668	0.00244825
TG(52:5)	0.0905823	0.86746	0.178244	0.992531	0.582788	0.281483	0.314444	-0.0318131	0.252503	0.00178492	-0.104454	-0.203205
PC(36:4)	0.179933	0.872976	0.137747	0.629849	0.491818	0.264596	0.251556	0.0304783	-0.277419	0.0917005	-0.130512	-0.210327
SM(d41:1)	0.741289	0.872976	0.834504	0.970131	0.957149	0.426737	0.0628889	-0.0304783	-0.039822	-0.0071397	-0.010245	0.150679
TG(18:1/12:0/18:1) or TG(18:2/16:0/14:0)	0.772726	0.878497	0.755197	0.391131	0.247067	0.390992	0.0550278	0.0291435	-0.0593993	0.162428	0.21804	-0.162475
PC(36:2)	0.868983	0.882181	0.119038	0.0435258	0.0147197	0.00300611	0.0314444	-0.0282536	-0.290768	0.371041	-0.44098	-0.523258
PC(34:3)	0.278629	0.891401	0.573557	0.943095	0.410016	0.0332662	0.204389	0.0260289	-0.107008	0.0136101	-0.156125	-0.389717
TG(50:5)	0.836621	0.902484	0.814495	0.141875	0.275274	0.338008	-0.0393056	-0.0233593	0.0447164	0.274655	0.205791	-0.181171
TG(54:6)	0.649573	0.915436	0.602729	0.765227	0.155503	0.864645	0.0864722	0.0202447	0.0989989	0.0568945	0.265924	-0.032495
TG(53:5)	0.741289	0.915436	0.863786	0.122393	0.907004	0.145614	0.0628889	-0.0202447	0.032703	0.288265	-0.0222717	-0.272201
TG(47:2)	0.868983	0.922848	0.919141	0.295049	0.946915	0.2788	-0.0314444	0.018465	-0.0193548	0.19768	-0.0126949	-0.204318
PC(34:1)	0.0355504	0.926556	0.257636	0.863394	0.847122	0.379256	0.385194	0.0175751	-0.213348	-0.032798	-0.0367484	-0.166481
TG(14:0/18:2/18:2)	0.620009	0.93212	0.560798	0.234523	0.485873	0.279872	0.0943333	0.0162403	0.110567	0.223785	0.132294	-0.203873
PC(40:7)	0.0130204	0.945117	0.656081	0.95148	0.11802	0.864645	0.448083	-0.0131257	0.0847608	0.011602	-0.291537	-0.032495
TG(60:7)	0.620009	0.961846	0.281702	0.677373	0.894977	0.643266	0.0943333	-0.00912125	0.203115	-0.079206	-0.0251671	-0.0881371
TG(54:2)	0.741289	0.961846	0.669696	0.0460316	0.627125	0.146988	0.0628889	-0.00912125	0.0812013	0.367025	0.0924277	-0.271311
TG(16:0/18:0/18:1)	0.383328	0.971147	0.812681	0.078976	0.915343	0.210772	-0.165083	0.00689655	-0.0451613	0.325749	-0.0202673	-0.235255
SM(d36:1)	0.455752	0.980453	0.997207	0.612381	0.516726	0.0812961	-0.1415	-0.00467186	-0.000667408	0.0963859	0.123163	0.323392
PC(38:5)	0.338999	0.982314	0.125665	0.554893	0.601503	0.638225	-0.180806	0.00422692	-0.285873	0.112227	-0.0993319	-0.0894725
PC(33:0)	0.318054	0.993484	0.219997	0.113857	0.310611	0.295703	-0.188667	0.00155729	-0.230701	0.294736	-0.191537	-0.197418
PC(34:2)	0.0316577	0.995345	0.762319	0.861554	0.135332	0.098482	0.393056	-0.00111235	-0.0576196	-0.0332442	-0.279065	-0.307367
TG(54:2)	0.836621	0.995345	0.778414	0.0591069	0.573929	0.161986	0.0393056	-0.00111235	0.0536151	0.348507	0.106904	-0.261963

## Sheet: Supplementary Table 5
Lipids	sex _pvalue	9m GR_pvalue	9m R_pvalue	LM_pvalue	Fecalbeta2defensin9months_pvalue	Fecalcalprotectin9months_pvalue	sex_R	9m GR_R	9m LR_R	LM_R	Fecalbeta2defensin9months_R	Fecalcalprotectin9months_R
TG(50:0)	0.786681	0.000124351	0.131358	0.792267	0.1808	0.15644	0.0597081	-0.715415	-0.324111	-0.0581102	-0.289175	-0.305411
TG(18:1/18:2/18:2)	0.684456	0.000389587	0.119337	0.504645	0.499495	0.746948	0.0895622	-0.676877	-0.333992	-0.146539	0.148295	-0.0711638
TG(18:2/18:2/18:2) or TG(18:3/18:2/18:1)	0.786681	0.000422463	0.199566	0.224856	0.980356	0.640699	0.0298541	-0.563241	-0.190711	-0.117736	0.0523974	0.0227329		R	Regression coefficient
TG(54:3)	0.684456	0.000609519	0.0443624	0.579902	0.476627	0.555984	0.0895622	-0.660079	-0.422925	-0.121779	0.156204	-0.129479			Pvalues
TG(54:4)	0.587329	0.000657765	0.0862331	0.611953	0.276693	0.607157	0.119416	-0.657115	-0.365613	-0.111673	0.236777	-0.11317		Here
TG(18:1/18:1/18:1)	0.374963	0.000709259	0.0330703	0.543976	0.36215	0.753763	0.194051	-0.65415	-0.445652	-0.133401	0.199209	-0.0691871		GR	Growth Rate
TG(18:2/18:1/18:1)	0.587329	0.000802785	0.094751	0.646362	0.297827	0.569746	0.119416	-0.649209	-0.356719	-0.101061	0.226891	-0.125031		LR	Length Rate
TG(48:3)	0.635165	0.00114947	0.175626	0.536304	0.798425	0.586766	0.104489	-0.634387	-0.29249	-0.135927	0.056352	-0.119595		LM	Lactulose mannitol ratio
TG(18:1/12:0/18:1) or TG(18:2/16:0/14:0)	0.413477	0.00123234	0.0538503	0.530203	0.971429	0.428635	0.179124	-0.631423	-0.407115	-0.137948	-0.00790905	-0.173462
TG(52:2)	0.635165	0.00132026	0.0301297	0.82246	0.854305	0.645548	0.104489	-0.628458	-0.452569	-0.04952	0.0405339	-0.10131
TG(52:3)	0.892438	0.00151225	0.156548	0.96897	0.480874	0.524473	0.0298541	-0.62253	-0.305336	-0.0085902	0.154721	-0.139857
TG(18:1/18:1/16:0)	0.635165	0.00168993	0.0212819	0.852897	0.63417	0.572824	0.104489	-0.617589	-0.477273	-0.0409298	0.104795	-0.124043
TG(54:6)	0.215098	0.0020111	0.117032	0.274148	0.417904	0.471105	0.104489	-0.48913	-0.247036	-0.0414351	0.367771	0.00395355
TG(18:2/18:1/16:0)	0.839223	0.0021442	0.138975	0.948912	0.432537	0.498158	0.0447811	-0.606719	-0.318182	-0.0141486	0.172022	-0.148752
TG(14:0/18:2/18:2)	1	0.00238264	0.140275	0.799347	0.86663	0.506857	0	-0.601779	-0.317194	-0.0560889	-0.0370737	-0.145787
TG(50:5)	0.735025	0.00304805	0.172591	0.364933	0.693052	0.879014	0.0746352	-0.589921	-0.294466	-0.19808	-0.0869995	-0.0336051
TG(16:0/18:2/18:2)	0.786681	0.00304805	0.240397	0.890775	0.599189	0.468302	-0.0597081	-0.589921	-0.254941	0.0303183	0.11567	-0.15913
Cer(d18:1/22:0)	0.635165	0.00310995	0.189739	0.472488	0.384414	0.374545	0.104489	-0.588933	-0.283597	-0.157655	-0.190311	-0.194218
TG(16:0/18:2/18:3)	0.892438	0.00310995	0.211459	0.700151	0.975	0.616666	-0.0298541	-0.588933	-0.270751	-0.0848914	0.00692042	-0.110205
TG(54:2)	0.587329	0.00323694	0.0301297	0.573581	0.698043	0.836797	0.104489	-0.534585	-0.418972	-0.117231	0.0558576	-0.0370645
TG(52:6)	0.684456	0.00330205	0.19461	0.636455	0.962506	0.810623	0.238833	-0.318182	-0.102767	-0.138959	-0.065744	0.197183
TG(50:1)	0.839223	0.00330205	0.218464	0.972619	0.551332	0.490965	-0.0746352	-0.433794	-0.390316	-0.0126326	-0.0677212	-0.154682
TG(18:2/18:2/18:2) or TG(18:3/18:2/18:1)	0.541108	0.00371637	0.460057	0.489897	0.740089	0.537874	-0.134343	-0.58004	-0.162055	-0.151592	0.0731587	-0.135409
TG(52:4)	0.839223	0.00371637	0.253833	0.936163	0.475216	0.299032	-0.0447811	-0.58004	-0.248024	0.0176857	0.156698	-0.226341
TG(50:3)	0.786681	0.00393939	0.125244	0.851101	0.926868	0.688146	0.0746352	-0.547431	-0.325099	-0.0242547	-0.0257044	-0.110699
TG(56:3)	0.496645	0.00425415	0.0717241	0.663003	0.410037	0.989287	0.14927	-0.573123	-0.382411	-0.0960081	0.180425	0.00296516
TG(56:2)	0.587329	0.00513454	0.0557918	0.433128	1	0.789823	0.119416	-0.563241	-0.40415	-0.171804	0	-0.058809
TG(18:2/18:2/18:2) or TG(18:3/18:2/18:1)	0.892438	0.00513454	0.383397	0.592635	0.812317	0.917998	0.0597081	-0.673913	-0.277668	-0.263264	0.00543747	0.102792
TG(56:4)	0.413477	0.00552698	0.101796	0.981744	0.15563	0.54388	0.179124	-0.559289	-0.349802	-0.00505306	0.305981	0.133432
TG(52:5)	0.946105	0.00552698	0.178697	0.833176	0.515524	0.483825	0.014927	-0.559289	-0.290514	-0.0464881	0.142857	-0.153694
TG(14:0/18:1/18:1)	0.946105	0.0056289	0.0538503	0.930703	0.873686	0.332624	0.014927	-0.5583	-0.407115	0.0192016	-0.0350964	-0.211515
TG(54:5)	0.735025	0.0065022	0.39863	0.400844	0.36215	0.67658	0.238833	-0.519763	-0.105731	-0.348661	0.228374	0.0721522
TG(16:0/22:5/18:1) or TG(20:4/18:1/18:1)	0.304399	0.00673731	0.213196	0.76937	0.928648	0.23746	0.223906	-0.548419	-0.269763	-0.0646791	0.0197726	0.256486
TG(50:3)	0.735025	0.00685749	0.130119	0.912528	0.907321	0.615077	0.0597081	-0.577075	-0.329051	-0.0414351	0.0202669	-0.0884606
TG(54:7)	0.496645	0.00735618	0.120502	0.261741	0.723176	0.930444	0.268687	-0.381423	-0.226285	-0.111167	-0.182897	0.212009
TG(54:7)	0.892438	0.00802151	0.284224	0.420862	0.500942	0.719875	-0.0298541	-0.538538	-0.233202	-0.176352	-0.1478	-0.0790709
Cer(d18:1/24:1)	0.454067	0.00830124	0.251885	0.633166	0.863105	0.679878	0.164197	-0.536561	-0.249012	-0.105104	-0.0380623	0.0909316
Cer(d18:1/24:0)	0.946105	0.0084441	0.378393	0.979919	0.871921	0.488103	-0.014927	-0.535573	-0.192688	0.00555836	-0.0355907	-0.152212
TG(54:2)	0.635165	0.008589	0.0466015	0.594235	0.800158	0.866662	0.119416	-0.586957	-0.452569	-0.1238	0.0855166	-0.0454658
PC(36:2)	0.374963	0.00982383	0.145559	0.767616	0.476627	0.0553984	0.0447811	-0.19664	-0.0286561	-0.167762	-0.338606	0.0597974
PC(36:4)	0.735025	0.0101544	0.186538	0.663003	0.962506	0.90557	-0.223906	-0.420949	-0.0948617	-0.00303183	-0.317351	-0.302446
PC(36:3)	0.374963	0.010843	0.562179	0.948912	0.726549	0.377028	-0.194051	-0.520751	-0.12747	0.0141486	0.0771132	-0.19323
PE(16:0/18:1)	0.684456	0.010843	0.296992	0.8709	0.146691	0.47251	0.0895622	-0.520751	-0.227273	-0.0358767	0.312407	-0.157648
Cer(d18:1/23:0)	0.892438	0.010843	0.29484	0.802893	0.546795	0.41934	0.0298541	-0.520751	-0.228261	-0.0550783	-0.132477	-0.176921
TG(54:5)	0.272421	0.0110211	0.631127	0.102995	0.294595	0.743547	0.0746352	-0.550395	-0.184783	-0.183931	0.199209	-0.0919199
TG(53:5)	0.892438	0.0142122	0.236646	0.557911	0.443349	0.706457	0.0298541	-0.503953	-0.256917	-0.128853	-0.168067	0.0830245
TG(53:4)	0.892438	0.0144344	0.115892	0.59744	0.448808	0.863139	0.0298541	-0.502964	-0.336957	-0.11622	-0.16609	0.0380529
TG(60:7)	0.145252	0.0148872	0.33044	0.809995	0.928648	0.743547	0.313468	-0.500988	-0.212451	0.0530571	0.0197726	0.0721522
PC(36:4)	0.786681	0.0158276	0.218464	0.651338	0.829758	0.859618	0.014927	-0.37253	0.0197628	0.0217281	0.156204	-0.134421
TG(54:6)	0.635165	0.0178535	0.255791	0.851101	0.0842554	0.985716	0.268687	-0.609684	-0.335968	-0.237999	0.177459	0.158142
TG(48:1)	0.839223	0.0183915	0.0255755	0.901643	0.53478	0.453039	0.0447811	-0.487154	-0.464427	0.0272865	-0.136431	-0.164566
TG(50:2)	0.892438	0.0183915	0.0918451	0.776396	0.713088	0.4273	-0.0298541	-0.487154	-0.359684	0.0626579	-0.0810677	-0.173956
PE(38:4)	0.272421	0.0209774	0.118181	0.932523	0.0646913	0.819327	0.238833	-0.478261	-0.33498	0.0186963	0.391498	0.0504077
PC(37:2)	0.735025	0.0212819	0.40897	0.869097	0.192747	0.716513	-0.0746352	-0.477273	-0.18083	-0.036382	-0.28176	-0.0800593
PC(38:4)	0.892438	0.0241865	0.673365	0.703562	0.887826	0.738455	-0.0298541	-0.468379	-0.0928854	0.0838808	-0.0311419	-0.0736348
TG(53:3)	0.735025	0.0301297	0.0977245	0.788733	0.479456	0.939345	0.0746352	-0.452569	-0.353755	-0.0591208	-0.155215	0.0168026
PC(34:3)	0.496645	0.0357679	0.644012	0.146179	0.831507	0.35502	-0.14927	-0.439723	-0.101779	-0.312784	-0.04696	-0.202125
TG(51:4)	0.946105	0.0357679	0.244188	0.703562	0.416587	0.912669	0.014927	-0.439723	-0.252964	-0.0838808	-0.177954	0.0242155
TG(18:2/22:5/16:0)	0.272421	0.0371803	0.368499	0.914344	0.982141	0.453039	0.238833	-0.436759	-0.19664	-0.0237494	-0.00494315	0.164566
TG(14:0/16:0/18:1)	0.413477	0.0371803	0.117032	0.657994	0.602335	0.591446	0.179124	-0.436759	-0.335968	-0.097524	-0.114681	-0.118112
TG(54:1)	0.892438	0.0371803	0.0749582	0.595836	0.496608	0.540873	0.0298541	-0.436759	-0.378458	-0.116726	-0.149283	-0.134421
TG(18:1/18:1/22:6)	0.10874	0.0386363	0.383397	0.820676	0.613402	0.239336	0.343322	-0.433794	-0.190711	-0.0500253	-0.111221	0.255498
TG(50:1)	0.735025	0.0386363	0.0655748	0.95438	0.758828	0.480984	-0.0447811	-0.585968	-0.266798	0.00757959	0.130994	-0.151223
TG(51:3)	0.786681	0.0391315	0.152361	0.851101	0.403545	0.926886	0.0597081	-0.432806	-0.3083	-0.0414351	-0.182897	-0.0202619
PC(18:0/18:0)	0.541108	0.0411623	0.703186	0.912528	0.243947	0.989287	-0.134343	-0.428854	-0.0839921	-0.0242547	-0.25309	0.00296516
PC(36:4)	0.304399	0.0454712	0.6668	0.989046	0.140068	0.160707	0.0597081	-0.497036	-0.266798	-0.0995452	-0.0474543	-0.0390413
TG(56:8)	0.272421	0.0460337	0.529025	0.876313	0.627751	0.358635	0.238833	-0.41996	-0.13834	-0.0343608	-0.106772	0.200642
SM(d18:1/24:0)	0.541108	0.0460337	0.303507	0.49872	0.903772	0.148148	-0.134343	-0.41996	-0.224308	0.14856	-0.026693	-0.311342
TG(58:9)	0.413477	0.050731	0.679953	0.937983	0.679803	0.392123	0.179124	-0.412055	-0.0909091	-0.0171804	-0.090954	0.187299
PC(38:6)	0.587329	0.0513433	0.79506	0.576737	0.944675	0.713156	0.0746352	-0.136364	0.16502	0.0267812	-0.395947	-0.0336051
PI(18:0/20:4)	0.304399	0.0525852	0.79506	0.657994	0.00855004	0.357427	-0.223906	-0.409091	-0.0573123	-0.097524	-0.534849	-0.201137
TG(56:5)	0.587329	0.0571158	0.850863	0.330957	0.222682	0.903796	-0.119416	-0.402174	-0.041502	-0.212228	-0.264459	0.0266864
PC(38:4)	0.892438	0.0584639	0.303507	0.865492	0.755411	0.803675	0.0298541	-0.400198	-0.224308	-0.0373926	-0.0687098	-0.0548555
SM(d41:1)	0.946105	0.0678317	0.323576	0.50762	0.676505	0.189624	-0.014927	-0.387352	-0.215415	0.145528	-0.0919427	-0.283667
TG(54:7)	0.215098	0.0725225	0.299154	0.613574	0.403545	0.33147	0.14927	-0.543478	-0.333004	-0.244063	0.0781018	0.0192735
PC(34:1)	0.839223	0.0725225	0.562179	0.551698	0.93933	0.253712	-0.0447811	-0.381423	-0.12747	-0.130874	-0.0168067	-0.248085
PC(36:4)	0.946105	0.0800145	0.928683	0.921611	0.476627	0.540873	0.0746352	-0.524704	-0.285573	-0.0960081	-0.0103806	-0.0261922
TG(16:0/18:0/18:1)	0.892438	0.0808816	0.0997449	0.813552	0.327897	0.568209	0.0298541	-0.371542	-0.351779	-0.0520465	-0.213544	-0.125525
PE(38:6)	0.374963	0.0871502	0.640782	0.41413	0.656838	0.642314	0.194051	-0.364625	-0.102767	0.178878	0.0978745	0.102298
LPC(18:0)	0.541108	0.0890061	0.476848	0.484059	0.466792	0.719875	0.134343	-0.362648	-0.156126	-0.153613	-0.159664	-0.0790709
PC(34:2)	0.338588	0.0967258	0.850863	0.579902	0.603911	0.0206405	-0.208979	-0.354743	-0.041502	0.121779	0.114187	-0.479367
TG(47:2)	0.735025	0.0997449	0.269769	0.976269	0.179246	0.760596	0.0746352	-0.351779	-0.240119	0.00656898	-0.290163	-0.0672103
TG(18:0/18:1/20:4)	0.735025	0.105991	0.454529	0.489897	0.994642	0.833297	0.0746352	-0.34585	-0.164032	0.151592	0.00148295	0.0464542
PC(O-40:4)	0.454067	0.113636	0.255791	0.575158	0.431195	0.217462	0.164197	-0.338933	-0.247036	-0.123295	-0.172516	-0.267359
TG(18:0/18:0/18:0)	1	0.113636	0.138975	0.958026	0.440633	0.568209	0	-0.338933	-0.318182	0.011622	-0.169056	-0.125525
TG(51:2)	0.839223	0.131358	0.174104	0.907083	0.360935	0.973221	0.0298541	-0.26581	-0.240119	0.0156645	-0.226396	0.0380529
TG(52:6)	0.272421	0.138975	0.640782	0.527165	0.765675	0.367152	0.0895622	-0.585968	-0.280632	-0.104093	-0.0103806	0.0528787
PC(37:3)	0.839223	0.150983	0.568305	0.519606	0.212961	0.536377	-0.0447811	-0.309289	-0.125494	-0.141486	-0.269896	0.135903
TG(58:6)	0.892438	0.166631	0.631127	0.753625	0.765675	0.402372	0.0298541	-0.298419	-0.105731	0.0692269	-0.065744	0.183346
LPC(18:1)	0.215098	0.169593	0.683255	0.129092	0.76225	0.784644	0.268687	-0.296443	-0.0899209	-0.325922	0.0667326	0.0602916
PC(35:3)	0.413477	0.175626	0.726679	0.809995	0.217344	0.939345	-0.179124	-0.29249	-0.0770751	0.0530571	-0.267425	-0.0168026
TG(49:3)	0.786681	0.175626	0.40897	0.943446	0.287138	0.887853	0.0597081	-0.29249	-0.18083	-0.0156645	-0.231834	0.0311342
PC(40:8)	0.892438	0.180247	0.93936	0.530203	0.678153	0.985716	0.0298541	-0.289526	0.0167984	0.137948	-0.0914484	-0.00395355
PC(35:4)	0.374963	0.191353	0.54398	0.277307	0.132404	0.488103	0.194051	-0.282609	-0.133399	-0.236483	-0.323282	0.152212
PC(35:2)	0.946105	0.192977	0.358756	0.641401	0.157746	0.953599	0.014927	-0.281621	-0.200593	-0.102577	-0.304498	-0.012849
PC(40:5)	0.786681	0.197904	0.31456	0.210412	0.353698	0.838548	0.0597081	0.278656	0.219368	0.271349	0.202669	0.0449716
TG(51:2)	0.892438	0.220239	0.269769	0.943446	0.298909	0.863139	0.0447811	-0.324111	-0.293478	-0.0257706	-0.199703	0.0074129
PC(40:7)	0.892438	0.225621	0.854377	0.661332	0.44471	0.994643	-0.0447811	-0.152174	0.249012	-0.097524	-0.349975	-0.0593032
TG(16:0/16:0/16:0)	0.839223	0.227435	0.223818	0.764112	0.367031	0.435342	-0.0447811	-0.261858	-0.263834	0.0661951	-0.197232	-0.170991
SM(d18:2/14:0)	0.215098	0.232932	0.094751	0.478256	0.201004	0.525954	-0.268687	0.258893	0.356719	0.155634	-0.276817	-0.139362
PC(40:4)	0.0390923	0.238517	0.971443	0.525649	0.273606	0.545386	-0.432884	-0.255929	-0.00790514	0.139464	-0.23826	-0.132938
PC(32:2)	0.735025	0.242288	0.307899	0.720703	0.723176	0.579002	-0.0746352	-0.253953	0.222332	-0.0788277	-0.0781018	-0.122066
LPC(20:4)	0.189711	0.244188	0.743608	0.390389	0.751998	0.807147	0.283614	-0.252964	-0.0721344	-0.187974	-0.0696985	0.0538671
PC(38:5)	0.374963	0.257759	0.488212	0.879925	0.128075	0.589884	-0.194051	-0.246047	-0.152174	0.0333502	-0.326743	-0.118606
PC(35:1)	0.839223	0.259736	0.325854	0.910713	0.0450746	0.998214	-0.0447811	-0.245059	-0.214427	-0.02476	-0.421651	0.000494193
TG(50:0)	0.946105	0.261724	0.213196	0.786968	0.326752	0.61985	-0.014927	-0.244071	-0.269763	0.0596261	-0.214039	-0.109217
PC(36:5)	0.215098	0.275906	0.562179	0.797576	0.248738	0.709804	0.268687	-0.237154	-0.12747	-0.0565942	-0.250618	-0.0820361
TG(56:6)	0.587329	0.275906	0.683255	0.576737	0.733309	0.260607	0.119416	-0.237154	-0.0899209	0.122789	-0.0751359	0.244626
TG(55:5)	0.413477	0.280045	0.615165	0.646362	0.57736	0.385793	0.179124	-0.235178	-0.110672	-0.101061	-0.12259	0.18977
PC(40:6)	0.839223	0.284224	0.854377	0.863691	0.0537203	0.689804	0.0447811	-0.233202	0.0405138	-0.0378979	-0.407316	0.0879664
PC(37:5)	0.413477	0.288441	0.460057	0.5548	0.0661748	0.738455	0.179124	-0.231225	-0.162055	-0.129864	-0.389521	0.0736348
PC(38:3)	0.242658	0.290564	0.520146	0.550149	0.769106	0.894934	-0.25376	-0.230237	0.141304	0.13138	-0.0647553	-0.0291574
PC(O-38:5)	0.786681	0.29484	0.451778	0.779916	0.868393	0.789823	0.104489	-0.131423	-0.22332	-0.00252653	-0.295106	-0.0336051
PC(O-36:4)	0.735025	0.31011	0.805458	0.553248	0.274633	0.57591	0.0746352	0.221344	-0.0543478	0.130369	0.237766	-0.123054
PC(O-40:5)	0.839223	0.31456	0.523098	0.489897	0.165677	0.455795	-0.0447811	-0.219368	-0.140316	-0.151592	-0.299061	-0.163578
PC(O-38:6)	0.10874	0.332747	0.0741395	0.208651	0.0298367	0.596141	-0.343322	0.211462	0.379447	0.27236	-0.453287	-0.11663
PC(32:1)	0.684456	0.335063	0.946483	0.59744	0.20778	0.987501	-0.0895622	-0.210474	0.0148221	-0.11622	-0.272862	0.00345935
TG(49:2)	0.735025	0.339725	0.385912	0.927065	0.239216	0.994643	0.0746352	-0.208498	-0.189723	0.0202122	-0.255561	0.00148258
TG(52:0)	0.892438	0.351548	0.31456	0.829601	0.179246	0.574366	-0.0298541	-0.203557	-0.219368	0.0474987	-0.290163	-0.123548
PC(36:2)	0.839223	0.368499	0.896731	0.444191	0.114007	0.78637	-0.194051	-0.52668	-0.313241	0.0651844	0.156204	-0.404744
CE(20:4)	0.839223	0.378393	0.914466	0.767616	0.650331	0.483825	-0.0447811	0.192688	-0.0237154	0.0651844	-0.0998517	0.153694
SM(d32:1)	0.541108	0.401201	0.366049	0.476811	0.0292389	0.518569	-0.134343	0.183794	0.197628	0.156139	-0.45477	-0.141833
PE(O-38:5) or PE(P-38:4)	0.541108	0.403782	0.446302	0.945268	0.146691	0.917998	0.134343	-0.182806	-0.166996	-0.0151592	-0.312407	-0.0227329
SM(d36:1)	0.892438	0.419456	0.54398	0.484059	0.0402815	0.320055	0.0298541	-0.176877	-0.133399	0.153613	-0.430549	-0.216951
LPC(20:3)	0.304399	0.440862	0.879043	0.657994	0.714766	0.420661	0.223906	-0.168972	0.0335968	-0.097524	0.0805734	0.176427
SM(d18:0/14:0)	0.684456	0.446302	0.99286	0.688254	0.0229444	0.454416	0.0895622	-0.166996	0.00197628	-0.0884285	-0.472071	0.164072
PE(O-16:0/22:6) or PE(P-18:0/20:5)	0.374963	0.454529	0.791602	0.615197	0.0794232	0.976791	0.194051	-0.164032	-0.0583004	-0.110662	-0.373208	-0.00642451
SM(d18:2/18:1)	0.839223	0.462834	0.730055	0.701856	0.0246195	0.735066	0.0447811	-0.161067	0.076087	-0.0843861	-0.467128	-0.0746232
PC(40:4)	0.496645	0.482513	0.608827	0.98357	0.686416	0.926886	-0.14927	-0.15415	0.112648	0.00454775	-0.0889768	0.0202619
PC(40:7)	0.839223	0.488212	0.251885	0.657994	0.101615	0.788096	0.0298541	-0.262846	0.0405138	0.0965134	-0.167573	0.00148258
SM(d38:2)	0.338588	0.491074	0.57138	0.422216	0.238277	0.0283078	-0.208979	-0.151186	-0.124506	0.175846	-0.256055	-0.457129
PC(42:5)	0.0390923	0.493944	0.693196	0.394292	0.143352	0.701447	-0.432884	-0.150198	0.0869565	0.186458	-0.314879	-0.084507
PC(18:0p/18:1(9Z))	0.215098	0.529025	0.611993	0.7905	0.801893	0.10119	-0.268687	-0.13834	-0.11166	0.0586155	0.0553633	-0.350383
PC(O-40:6)	0.946105	0.532001	0.928683	0.852897	0.110124	0.252737	0.0447811	-0.00494071	0.0405138	0.0399192	-0.272862	0.0242155
PC(38:6)	0.735025	0.534984	0.451778	0.903456	0.0614464	0.879014	0.119416	-0.411067	-0.0573123	-0.122789	-0.0153238	0.0810477
PC(33:1)	1	0.546995	0.505508	0.781678	0.15423	0.583655	0	-0.132411	-0.146245	-0.061142	-0.30697	0.120583
PC(O-38:5)	0.635165	0.550016	0.305699	0.990872	0.171616	0.879014	0.0597081	-0.228261	-0.16502	-0.0616473	-0.0365793	0.058809
PC(31:0)	0.786681	0.553046	0.928683	0.731051	0.0155289	0.8298	0.0597081	-0.130435	-0.0197628	-0.0757959	-0.49827	0.0474426
PC(O-34:3)	0.735025	0.559127	0.950047	0.66635	0.585116	0.0981379	-0.0746352	-0.128458	-0.013834	0.0949975	0.120119	-0.353348
PC(40:6)	0.0105431	0.580646	0.366049	0.852897	0.423193	0.661814	-0.522446	-0.121542	0.197628	0.0409298	-0.175482	-0.0963677
TG(49:1)	0.684456	0.583749	0.520146	0.923429	0.1808	0.985716	0.0895622	-0.120553	-0.141304	0.0212228	-0.289175	-0.00395355
LPC(16:0e)	0.786681	0.583749	0.740213	0.472488	0.788045	0.594574	0.0597081	0.120553	0.0731225	0.157655	0.0593179	0.117124
LPC(22:6)	0.338588	0.602516	0.805458	0.725871	0.162038	0.648789	0.208979	-0.114625	0.0543478	-0.0773118	-0.301532	0.100321
PC(O-34:2)	0.735025	0.602516	0.90382	0.146179	0.111224	0.170228	-0.0746352	-0.114625	0.0266798	0.312784	0.341078	-0.296022
PC(40:5)	0.16645	0.611993	0.857893	0.59744	0.0154105	0.752057	-0.298541	-0.11166	-0.0395257	0.11622	-0.498764	-0.0696812
SM(d34:1)	0.587329	0.615165	0.801989	0.311289	0.187107	0.398511	-0.119416	-0.110672	-0.055336	0.220819	-0.28522	-0.184828
PC(O-38:6)	0.892438	0.615165	0.502605	0.471052	0.420544	0.948252	0.0298541	0.110672	0.147233	0.158161	-0.176471	0.0143316
PC(16:0e/18:1(9Z))	0.374963	0.62153	0.857893	0.731051	0.632563	0.0594222	-0.194051	-0.108696	0.0395257	0.0757959	0.105289	-0.398814
TG(48:0)	0.304399	0.627922	0.840339	0.527165	0.0673044	0.68649	-0.223906	-0.106719	-0.0444664	0.138959	-0.388038	-0.0889548
PC(O-36:3)	0.215098	0.631127	0.373427	0.0588093	0.240157	0.173993	-0.268687	0.105731	0.194664	0.399697	0.255067	-0.293551
SM(d42:2)	0.454067	0.634339	0.696521	0.181818	0.369486	0.16287	0.164197	-0.104743	-0.0859684	0.28853	-0.196243	-0.300964
TG(O-52:2) or TG(P-52:1)	0.892438	0.676656	0.750413	0.898018	0.0723696	0.996429	-0.0298541	-0.0918972	-0.0701581	0.0282971	-0.381612	-0.000988386
CE(18:2)	0.684456	0.686563	0.750413	0.50316	0.483716	0.618257	-0.0895622	0.0889328	0.0701581	0.147044	0.153732	0.109711
LPC(18:2)	0.189711	0.693196	0.896731	0.205159	0.236406	0.950034	0.283614	-0.0869565	0.0286561	-0.274381	0.257044	0.0138374
TG(45:0)	0.735025	0.693196	0.822858	0.98357	0.18951	0.594574	0.0746352	0.0869565	0.0494071	-0.00454775	-0.283737	-0.117124
SM(d18:0/16:0)	0.541108	0.730055	0.764075	0.218458	0.105807	0.466904	-0.134343	-0.076087	-0.0662055	0.266801	-0.346021	-0.159624
SM(d36:0)	0.946105	0.743608	0.373427	0.412791	0.0576516	0.803675	-0.014927	-0.0721344	-0.194664	0.179384	-0.401384	-0.0548555
PC(O-38:4)	0.839223	0.760653	0.686563	0.863691	0.19438	0.757177	0.0447811	-0.0671937	-0.0889328	-0.0378979	-0.280771	-0.0681987
PC(30:0)	0.839223	0.781249	0.131358	0.958026	0.156333	0.893163	-0.0447811	0.0612648	0.324111	-0.011622	-0.305487	0.0296516
TG(47:0)	0.374963	0.791602	0.840339	0.976269	0.180022	0.569746	0.194051	-0.0583004	-0.0444664	0.00656898	-0.289669	-0.125031
SM(d16:1/18:1) or SM(d18:2/16:0)	0.10874	0.822858	0.88965	0.198295	0.0960532	0.0135356	-0.343322	-0.0494071	-0.0306324	0.278423	-0.355413	-0.507042
PE(P-18:0/22:6)	0.587329	0.822858	0.886112	0.731051	0.0569815	0.948252	0.119416	-0.0494071	-0.0316206	0.0757959	-0.402373	0.0143316
PC(16:0/16:0)	0.786681	0.822858	0.482513	0.741444	0.332502	0.90025	-0.0597081	-0.0494071	0.15415	0.072764	-0.211567	0.0276748
PC(O-36:3)	0.587329	0.826348	0.534984	0.364933	0.603911	0.318926	-0.119416	-0.048419	-0.136364	0.19808	0.114187	-0.217445
CE(18:1)	0.541108	0.875512	0.989289	0.808218	0.765675	0.955382	-0.134343	-0.034585	0.00296443	0.0535624	-0.065744	0.0123548
SM(d36:2)	0.946105	0.879043	0.57138	0.725871	0.0680655	0.25469	-0.014927	0.0335968	-0.124506	0.0773118	-0.387049	-0.247591
TG(47:1)	0.684456	0.88965	0.879043	0.722425	0.0851572	0.777753	0.0895622	-0.0306324	-0.0335968	0.0783224	-0.366782	-0.0622683
PC(33:0)	0.786681	0.896731	0.907367	0.965321	0.0349771	0.819327	-0.0597081	-0.0286561	0.0256917	0.00960081	-0.441424	0.0504077
LPC(16:1)	0.413477	0.914466	0.836836	0.309023	0.684761	0.689804	0.179124	-0.0237154	0.0454545	-0.221829	-0.0894711	0.0879664
PC(18:0p/22:6)	0.892438	0.921571	0.788147	0.456812	0.163487	0.718193	0.0298541	-0.0217391	-0.0592885	0.163214	-0.300544	0.0795651
PC(39:6)	0.892438	0.935799	0.599371	0.978094	0.0278811	0.673289	0.0298541	-0.0177866	0.115613	0.00606367	-0.45823	0.0929083
PC(O-38:3) or PC(P-38:2)	0.189711	0.946483	0.305699	0.551698	0.296747	0.0236423	-0.283614	0.0148221	0.22332	0.130874	-0.227385	-0.469978
PC(O-36:4)	1	0.950047	0.910915	0.615197	0.912647	0.889623	0	-0.013834	-0.0247036	0.110662	-0.0242215	-0.03064
SM(d18:1/12:0)	0.304399	0.957176	0.33739	0.469618	0.495167	0.572824	-0.223906	0.0118577	0.209486	0.158666	-0.149778	-0.124043
PC(P-18:0/22:6)	1	0.957176	0.335063	0.513596	0.222682	0.43804	0	-0.0118577	0.210474	0.143507	-0.264459	0.170002
PC(O-36:5)	0.587329	0.960742	0.957176	0.561029	0.458446	0.59928	0.119416	0.0108696	0.0118577	-0.127842	-0.16263	-0.115641
PC(O-32:1)	0.541108	0.964308	0.526058	0.867294	0.826263	0.0816744	-0.134343	0.00988142	0.139328	0.0368873	0.0484429	-0.370645
PC(O-32:0)	0.374963	0.967876	0.275906	0.713831	0.733309	0.276815	-0.194051	-0.00889328	0.237154	0.0808489	0.0751359	-0.236719
SM(d33:1)	0.839223	0.967876	0.740213	0.965321	0.0282638	0.966084	0.0447811	-0.00889328	-0.0731225	0.00960081	-0.457242	-0.00938967
PC(O-38:4) or PC(P-38:3)	0.735025	0.975012	0.269769	0.521113	0.861344	0.758886	0.0746352	-0.006917	0.240119	0.14098	-0.0385566	0.0677045
PC(O-40:6)	0.839223	0.98215	0.854377	0.856492	0.20778	0.912669	0.014927	0.137352	0.0197628	-0.0409298	-0.342066	0.248579
